# Supplementary material for: The Year Leading to a Supereruption
Source: PLoS One. 2016 Jul 20;11(7):e0159200. doi: 10.1371/journal.pone.0159200 (PMC4954661; doi:10.1371/journal.pone.0159200)
Supplement: S1 Table — (XLSX) [file pone.0159200.s001.xlsx]

## Sheet: Supplementary Table
S1 Table. Results from diffusion chronometry
Image	Stratigraphic unit	Energy (kV)	Distance (µm)	Growth time (a)	Growth rate (m/s)
F712L-Qtz-q002-detail1-fit	F7	15	77.344	1.52207	1.61023e-12
F712L-Qtz-q002-detail2-fit	F7	15	30.2741	3.77932	2.53836e-13
F712L-Qtz-q003-detail1-fit	F7	15	23.4375	0.000787432	9.4318e-10
F712L-Qtz-q003-detail3-fit	F7	15	40.8203	0.0109461	1.18172e-10
F712L-Qtz-q026-detail1-fit	F7	15	30.5791	0.00547968	1.76834e-10
F714L-Qtz-Q55-detail1-fit	F7	15	35.7	0.0136723	8.27412e-11
F714L-Qtz-Q65-detail1a-fit	F7	15	8.00781	15.5676	1.63e-14
F714L-Qtz-Q65-detail2-fit	F7	15	66.6016	2.63221	8.01789e-13
F714L-Qtz-Q66-detail1-fit	F7	15	42.3828	3.4653	3.87566e-13
F714L-Qtz-Q66-detail2-fit	F7	15	16.2109	21.6248	2.37547e-14
F815L-Qtz-Qt11_detail1-CL-5kV-sp10	F8	5	26.5625	8.5822e-05	9.80769e-09
F815L-Qtz-Qt11_detail2-CL-5kV-sp10-3	F8	5	39.4551	0.0360629	3.46688e-11
F815L-Qtz-Qt13_detail1-CL-5kV	F8	5	17.1875	0.00480728	1.13295e-10
F815L-Qtz-Qt17_detail2-CL-5kV-fit	F8	5	85.7424	0.00112814	2.40839e-09
F815L-Qtz-Qt26_detail2-CL-5kV	F8	5	127.435	4.12383e-06	9.79228e-07
F815L-Qtz-Qt31_detail1-CL-5kV	F8	5	24.2188	0.000744928	1.03023e-09
IbA1-Qtz-10-detail1-CL-5kV-fit	Ig1Eb	5	63.4769	0.554494	3.62756e-12
IbA1-Qtz-10-detail2-CL-5kV-fit	Ig1Eb	5	28.5156	3.32974	2.71374e-13
IbA1-Qtz-12-detail1-CL-5kV-fit	Ig1Eb	5	66.4062	0.000110845	1.89841e-08
IbA1-Qtz-12-detail2-CL-5kV-2-fit	Ig1Eb	5	155.839	1.32807	3.71836e-12
IbA1-Qtz-12-detail3-CL-5kV-fit	Ig1Eb	5	9.96094	0.000583551	5.40901e-10
IbA1-Qtz-12-detail4-CL-5kV-fit	Ig1Eb	5	159.335	35.4092	1.42591e-13
IbA1-Qtz-18-detail2-CL-5kV-fit	Ig1Eb	5	34.875	0.0150377	7.34903e-11
IbA1-Qtz-18-detail3-CL-5kV-fit	Ig1Eb	5	27.5391	0.00081449	1.07142e-09
IbA1-Qtz-20-detail1-CL-5kV-fit	Ig1Eb	5	82.2268	0.0144255	1.80625e-10
IbA1-Qtz-20-detail2-CL-5kV-fit	Ig1Eb	5	67.3831	0.00396515	5.38502e-10
IbA1-Qtz-21-detail-CL-5kV-fit	Ig1Eb	5	14.6484	0.0109188	4.25118e-11
IbA1-Qtz-503-detail2-5kV-CL-fit	Ig1Eb	5	43.75	0.270948	5.11669e-12
IbA1-Qtz-503-detail3-5kV-CL-fit	Ig1Eb	5	31.6412	0.000802592	1.24926e-09
IbA1-Qtz-503-detail4-5kV-CL-fit	Ig1Eb	5	7.81494	0.00109647	2.25852e-10
IbA1-Qtz-506-detail1-5kV-CL-fit	Ig1Eb	5	19.3359	7.56326	8.10123e-14
IbA1-Qtz-506-detail2-5kV-CL-fit	Ig1Eb	5	11.7188	0.0151489	2.45131e-11
IbA1-Qtz-506-detail3-5kV-CL-fit	Ig1Eb	5	16.2109	0.00613866	8.36815e-11
IbA1-Qtz-532-detail1-CL-5kV-fit	Ig1Eb	5	26.7585	0.0188331	4.50232e-11
IbA1-Qtz-532-detail2-CL-5kV-fit	Ig1Eb	5	19.1406	0.0156486	3.87592e-11
MultiMount-IbA1-Qz1-detail-CL-5kV-2-fit	Ig1Eb	5	30.8594	0.010723	9.11942e-11
MultiMount-IbA1-Qz2-detail-CL-5kV-1-fit	Ig1Eb	5	49.6094	0.0104991	1.4973e-10
MultiMount-IbA1-Qz4-detail-CL-5kV-fit	Ig1Eb	5	42.7734	4.83416	2.80381e-13
MultiMount-Row1_2-detail1-CL-5kV-fit	Ig1Eb	5	41.0161	0.00262611	4.94923e-10
MultiMount-Row1_2-detail2-CL-5kV-fit	Ig1Eb	5	42.3828	1.2222e-05	1.09886e-07
AB6202_Qtz_L1_Qu102-CL-detail1-5kV-3-fit	Ig2NW	5	37.1094	0.318277	3.69467e-12
AB6202_Qtz_L1_Qu102-CL-detail2-5kV-3-fit	Ig2NW	5	37.1094	0.237699	4.94712e-12
AB6202_Qtz_L1_Qu102-CL-detail3a-5kV-3-fit	Ig2NW	5	66.9922	6.61078	3.2112e-13
AB6202_Qtz_L1_Qu108-CL-detail1-5kV-3-fit	Ig2NW	5	110.938	10.6348	3.30558e-13
AB6202_Qtz_L1_Qu108-CL-detail2-5kV-3-fit	Ig2NW	5	42.1875	11.4552	1.16702e-13
AB6202_Qtz_L1_Qu110-CL-detail1-5kV-3-fit	Ig2NW	5	30.8812	0.00690478	1.41723e-10
AB6202_Qtz_L1_Qu110-CL-detail2-5kV-3-fit	Ig2NW	5	37.1094	0.00436498	2.694e-10
AB6202_Qtz_L1_Qu111-CL-detail1-5kV-3-fit	Ig2NW	5	147.801	29.3536	1.59555e-13
AB6202_Qtz_L1_Qu111-CL-detail2-5kV-3-fit	Ig2NW	5	50.8024	2.79189e-05	5.7661e-08
AB6202_Qtz_L1_Qu111-CL-detail3-5kV-3-fit	Ig2NW	5	108.773	0.000879304	3.91993e-09
AB6202_Qtz_L1_Qu112-CL-detail1-5kV-3-fit	Ig2NW	5	181.163	11.3617	5.05267e-13
AB6202_Qtz_L1_Qu112-CL-detail2-5kV-3-fit	Ig2NW	5	205.965	0.000285621	2.28507e-08
AB6202_Qtz_L1_Qu113-CL-detail1-5kV-3-fit	Ig2NW	5	34.1792	0.000228596	4.73794e-09
AB6202_Qtz_L1_Qu113-CL-detail2-5kV-3-fit	Ig2NW	5	27.2949	0.909464	9.51025e-13
AB6202_Qtz_L1_Qu114-CL-detail1-5kV-3-fit	Ig2NW	5	50.3891	0.000168526	9.47471e-09
AB6202_Qtz_L1_Qu114-CL-detail2-5kV-3-fit	Ig2NW	5	35.5469	0.000834386	1.34999e-09
AB6202_Qtz_L1_Qu114-CL-detail3-5kV-3-fit	Ig2NW	5	86.2919	0.000435446	6.2796e-09
AB6202_Qtz_L1_Qu115-CL-detail1-5kV-3-fit	Ig2NW	5	42.7734	6.06986e-05	2.23301e-08
AB6202_Qtz_L1_Qu115-CL-detail2-5kV-3-fit	Ig2NW	5	63.2813	0.00340288	5.89283e-10
AB6202_Qtz_L2_Qu203-CL-detail1-5kV-3-fit	Ig2NW	5	12.6953	4.42013	9.10131e-14
AB6202_Qtz_L2_Qu203-CL-detail2-5kV-3-fit	Ig2NW	5	72.4609	5.90551	3.88814e-13
AB6202_Qtz_L2_Qu206-detail1-CL-5kV-3-fit	Ig2NW	5	9.76563	1.33281e-05	2.32181e-08
AB6202_Qtz_L2_Qu206-detail2-CL-5kV-3-fit	Ig2NW	5	60.1141	0.0105541	1.80489e-10
AB6202_Qtz_L2_Qu206-detail3a-CL-5kV-3-fit	Ig2NW	5	20.4609	0.000739604	8.7664e-10
AB6202_Qtz_L2_Qu207-CL-detail1-5kV-3-fit	Ig2NW	5	10.3516	2.23524e-06	1.46751e-07
AB6202_Qtz_L2_Qu207-CL-detail2-5kV-3-fit	Ig2NW	5	66.6016	0.00246141	8.57425e-10
AB6202_Qtz_L2_Qu207-CL-detail3-5kV-3-fit	Ig2NW	5	61.5247	3.02625	6.44229e-13
AB6202_Qtz_L2_Qu209-CL-detail1-5kV-3-fit	Ig2NW	5	42.7734	11.5473	1.17378e-13
AB6202_Qtz_L2_Qu209-CL-detail2-5kV-3-fit	Ig2NW	5	16.9922	22.0135	2.446e-14
AB6202_Qtz_L2_Qu211-CL-detail2-5kV-3-fit	Ig2NW	5	53.9077	0.00788698	2.16589e-10
AB6202_Qtz_L2_Qu212-CL-detail1-5kV-3-fit	Ig2NW	5	11.5234	0.0026921	1.35639e-10
AB6202_Qtz_L2_Qu212-CL-detail2-5kV-3-fit	Ig2NW	5	11.1328	0.00518047	6.80975e-11
AB6202_Qtz_L2_Qu213-detail1-CL-5kV-3-fit	Ig2NW	5	41.2114	0.000379722	3.43912e-09
